# Supplementary material for: Leveraging target enrichment and genome skimming (Hyb‐Seq) of herbarium collections to unlock timber DNA barcoding
Source: Appl Plant Sci. 2026 Jun 12;14(3):e70063. doi: 10.1002/aps3.70063 (PMC13287967; doi:10.1002/aps3.70063)
Supplement: Supplementary file 2 — Appendix S2: Samples used to create the DNA reference dataset. [file APS3-14-e70063-s004.xlsx]

## Sheet: Appendix_S2
Bellot et al.—Applications in Plant Sciences 2026 14(3)—Data Supplement S2
DOI 10.1002/aps3.70063
Appendix S2. Samples used to create the DNA reference dataset.
Sample source	Collector	Collection number	Date of collection	Species	Country	DNA extract code (*Wood DNA extracted using the same protocol as for leaf tissue; **Wood DNA extracted using a modified protocol; see Table S2 and Supplementary Methods for details)	Amount of starting DNA (ng)	Shearing (long: 55 seconds; short: 30 seconds)	Size Selection	Adaptor dilution 10 times	PCR cycles	Sequence data code (Angiosperms353 data)	Sequence data code (Skimming data)	SRA accession number (Angiosperms353 data)	SRA accession number (Skimming data)	Excluded from placement plots?	Sequence data code after combining A353 and skimming data	Tissue	Phylogenetic placement accuracy based on paralog-exclusive analysis	Phylogenetic placement accuracy based on paralog-inclusive analysis	Phylogenetic placement accuracy based on plastome analysis	Phylogenetic placement accuracy based on ITS analysis	Raw Gbases (values < 0.01 Gb are rounded to 0)	Cumulated length of recovered Angiosperms353 regions (bp)	Length of the recovered ITS region (bp)	Cumulated length of recovered plastid regions (bp)	Number of loci used to built the Angiosperms353 species tree	Number of loci used to built the plastid species tree
Kew Herbarium	Etuge, M.	6637	2018-02-27	Entandrophragma_angolense	Cameroon	22	400	SHORT	YES	NO	8	CQL_22_H	CQL_22_S	SRR31348580	SRR31348663	No	CQL_22	Leaf	Species	Species	Genus	Species	9.65352	867450	689	146424	346	177
Kew Herbarium	A. J. M. Leeuwenberg	2493	1959-01-19	Entandrophragma_angolense	Cote d’Ivoire	4	700	NO	YES	NO	10	CQL_4_H	CQL_4_S	SRR31348568	SRR31348534	No	CQL_4	Leaf	Species	Species	Species	Species	5.15253	467783	689	146455	319	177
WFID Collection	Augustin Iyokwa	QYPX983	27/10/2022	Entandrophragma_angolense	Democratic Republic of the Congo	EC3**	700	NO	NO	YES (10 times)	16	LCL14	NA	SRR31348363	NA	No	LCL14	Sapwood	Species	Species	Species	Species	1.88558	439320	689	128185	316	169
WIFID Collection	Augustin Iyokwa	QYPX983	2022-10-27 06:28:47	Entandrophragma_angolense	Democratic Republic of the Congo	EC3**	400	LONG	YES	NO	6	CQL_EC3_H	CQL_EC3_S	SRR31348626	SRR31348414	No	CQL_EC3	Sapwood	Species	Species	Species	Species	3.58924	802080	689	146505	349	177
Kew Herbarium	F. J. Breteler	15422	1999-11-09	Entandrophragma_angolense	Gabon	EA23	700	NO	YES	NO	10	CQL_EA23_H	CQL_EA23_S	SRR31348449	SRR31348441	No	CQL_EA23	Leaf	Species	Species	Genus	Species	7.28239	666866	690	146428	333	177
Kew Herbarium	A. E. Kitson	1230	1928-06-01	Entandrophragma_angolense	Ghana	6	700	NO	YES	NO	10	CQL_6_H	CQL_6_S	SRR31348557	SRR31348533	No	CQL_6	Leaf	Species	Species	Species	Species	4.11538	497328	689	146471	334	177
Kew Herbarium	Burgt, X. M. van der	2286	2019-02-21	Entandrophragma_angolense	Guinea	1	700	NO	YES	NO	10	CQL_1_H	CQL_1_S	SRR31348582	SRR31348536	No	CQL_1	Leaf	Species	Species	Species	Species	4.682	749320	690	145474	340	177
WIFID Collection	Philomena Yarwoah	QRRL418	2022-10-28 13:58:50	Entandrophragma_angolense	Liberia	EA6	400	LONG	YES	NO	6	CQL_EA6_H	CQL_EA6_S	SRR31348367	SRR31348532	No	CQL_EA6	Leaf	Species	Species	Species	Species	5.79204	827518	689	146642	345	177
WIFID Collection	Philomena Yarwoah	UWLV282	2022-10-31 15:30:13	Entandrophragma_angolense	Liberia	EA7	400	LONG	YES	NO	6	CQL_EA7_H	CQL_EA7_S	SRR31348408	SRR31348529	No	CQL_EA7	Leaf	Species	Species	Species	Species	5.32883	860791	689	146571	346	177
Kew Herbarium	Elisha, E.	1035555	2018-11-23	Entandrophragma_angolense	Nigeria	EA9	400	LONG	YES	no	6	CQL_EA9_H	CQL_EA9_S	SRR31348397	SRR31348418	No	CQL_EA9	Leaf	Species	Species	Species	Species	6.07714	832385	689	146563	340	177
Kew Herbarium	D. Small	715	1952-06-05	Entandrophragma_angolense	Sierra Leone	2	700	NO	YES	NO	10	CQL_2_H	CQL_2_S	SRR31348462	SRR31348358	No	CQL_2	Leaf	Species	Species	Species	Species	1.39964	95666	689	146513	120	177
Kew Herbarium	T. F. Chipp	13	1929-02-05	Entandrophragma_angolense	Sudan	EA40	700	NO	YES	NO	10	CQL_EA40_H	CQL_EA40_S	SRR31348365	SRR31348436	No	CQL_EA40	Leaf	Species	Species	Genus	Species	7.01753	567007	689	146371	333	177
Kew Herbarium	S. Bidgood et al	1156	1988-04-16	Entandrophragma_bussei	Tanzania	EB42	700	NO	YES	NO	10	CQL_EB42_H	CQL_EB42_S	SRR31348525	SRR31348417	Yes	CQL_EB42	Leaf	NA	NA	NA	NA	7.20132	837459	833	145650	344	177
WIFID Collection	Zanguim Tchoutezou Guy Herman	HMFT729	2022-05-23 10:49:45	Entandrophragma_candollei	Cameroon	EC4*	700	NO	YES	NO	10	CQL_EC4_H	No skimming data	SRR31348476	NA	No	CQL_EC4	Sapwood	Genus	Species	Species	Lost	1.07755	22361	0	453	37	3
WFID Collection	Augustin Iyokwa	GQPU350	16/08/2022	Entandrophragma_candollei	Democratic Republic of the Congo	GQPU350B**	2450	NO	NO	YES (25 times)	24	SBLT17	NA	SRR31348546	NA	No	SBLT17	Sapwood	Lost	Lost	Lost	Lost	0.106622	0	0	0	0	0
WIFID Collection	Augustin Iyokwa	KMOU215	2022-08-19 10:51:14	Entandrophragma_candollei	Democratic Republic of the Congo	ECY2*	700	NO	YES	NO	10	CQL_ECY2_H	No skimming data	SRR31348603	NA	No	CQL_ECY2	Sapwood	Species	Species	Species	Species	3.04998	396038	666	31731	295	57
WFID Collection	Augustin Iyokwa	GQPU350	16/08/2022	Entandrophragma_candollei	Democratic Republic of the Congo	EA4**	700	NO	NO	YES (10 times)	16	LCL16	NA	SRR31348362	NA	No	LCL16	Sapwood	Species	Species	Species	Species	1.00534	367647	832	104918	297	144
WIFID Collection	Augustin Iyokwa	LAIU104	2022-10-19 15:16:53	Entandrophragma_candollei	Democratic Republic of the Congo	EA3*	400	LONG	YES	NO	6	CQL_EA3_H	CQL_EA3_S	SRR31348437	SRR31348660	No	CQL_EA3	Sapwood	Species	Species	Species	Species	1.88263	747544	832	146268	343	177
WIFID Collection	Augustin Iyokwa	GQPU350	2022-08-16 07:54:20	Entandrophragma_candollei	Democratic Republic of the Congo	EA4**	400	LONG	YES	NO	6	CQL_EA4_H	CQL_EA4_S	SRR31348425	SRR31348569	No	CQL_EA4	Sapwood	Species	Species	Species	Species	3.65427	821036	832	146134	347	177
Kew Herbarium	Haba, P. M.	727	2017-02-18	Entandrophragma_candollei	Guinea	EC178	400	SHORT	YES	NO	8	CQL_EC178_H	CQL_EC178_S	SRR31348514	SRR31348416	No	CQL_EC178	Leaf	Species	Species	Species	Species	4.24373	831038	710	145794	347	177
Kew Herbarium	J. P. M. Brenan et al.	8438	1947-12-09	Entandrophragma_candollei	Nigeria	13	700	NO	YES	NO	10	CQL_13_H	CQL_13_S	SRR31348528	SRR31348370	No	CQL_13	Leaf	Species	Species	Species	Species	4.1544	553087	832	146340	323	177
Kew Herbarium	X. M. van der Burgt	1649	2013-10-30	Entandrophragma_candollei	Sierra Leone	12	700	NO	YES	NO	10	CQL_12_H	CQL_12_S	SRR31348581	SRR31348548	No	CQL_12	Leaf	Species	Species	Species	Species	3.81281	774836	832	146295	336	177
Kew Herbarium	P. Thopham	741	1949-01-01	Entandrophragma_caudatum	Malawi	ECA54	700	NO	YES	NO	10	CQL_ECA54_H	CQL_ECA54_S	SRR31348604	SRR31348405	No	CQL_ECA54	Leaf	Species	Species	Species	Species	2.06806	588766	835	146124	338	176
Kew Herbarium	B. T. Styles	3784	1948-08-14	Entandrophragma_caudatum	Mozambique	ECA51	700	NO	YES	NO	10	CQL_ECA51_H	CQL_ECA51_S	SRR31348607	SRR31348409	No	CQL_ECA51	Leaf	Species	Species	Species	Species	5.82285	639989	835	144948	323	177
Kew Herbarium	J. Vahrmeyer + Joynt	177	1964-11-18	Entandrophragma_caudatum	South Africa	EA62	700	NO	YES	NO	10	CQL_EA62_H	CQL_EA62_S	SRR31348527	SRR31348530	No	CQL_EA62	Leaf	Species	Species	Species	Species	2.75245	577842	835	146435	334	177
Kew Herbarium	F. White	10488	1973-03-08	Entandrophragma_caudatum	South Africa	EC63	700	NO	YES	NO	10	CQL_EC63_H	CQL_EC63_S	SRR31348610	SRR31348411	No	CQL_EC63	Leaf	Species	Species	Species	Species	3.03082	500417	835	145657	311	177
Kew Herbarium	Mabatha F.W., Nkuna L.A., van Slageren M.	2272	2007-10-01	Entandrophragma_caudatum	South Africa	EC64	400	SHORT	YES	NO	8	CQL_EC64_H	CQL_EC64_S	SRR31348608	SRR31348410	No	CQL_EC64	Leaf	Species	Species	Species	Species	5.47142	843461	835	146023	343	177
Kew Herbarium	F. White	1977	1952-01-28	Entandrophragma_caudatum	Zambia	ECA52	700	NO	YES	NO	10	CQL_ECA52_H	CQL_ECA52_S	SRR31348606	SRR31348407	No	CQL_ECA52	Leaf	Species	Species	Species	Species	1.92945	567221	715	146375	323	177
Kew Herbarium	R. B. Drummond & R. O. B. Rutherford-Smith	7543	1961-04-26	Entandrophragma_caudatum	Zimbabwe	ECA53	700	NO	YES	NO	10	CQL_ECA53_H	CQL_ECA53_S	SRR31348605	SRR31348406	No	CQL_ECA53	Leaf	Species	Species	Species	Species	2.36104	615893	835	146172	322	177
Kew Herbarium	R. LETOUZEY	14499	1976-03-20	Entandrophragma_congoense	Cameroon	EC36	700	NO	YES	NO	10	CQL_EC36_H	CQL_EC36_S	SRR31348615	SRR31348413	No	CQL_EC36	Leaf	Species	Species	Genus	Species	4.55255	668531	835	146448	334	177
Kew Herbarium	R. Dechamps	164	1959-08-18	Entandrophragma_congoense	Democratic Republic of the Congo	EC37	700	NO	YES	NO	10	CQL_EC37_H	CQL_EC37_S	SRR31348488	SRR31348412	No	CQL_EC37	Leaf	Species	Species	Species	Species	5.30821	613423	835	146509	334	177
WFID Collection	Zanguim Tchoutezou Guy Herman	EFTT752	25/09/2021	Entandrophragma_cylindricum	Cameroon	JLE5**	700	NO	NO	YES (10 times)	16	LCL2	NA	SRR31348360	NA	No	LCL2	Heartwood	Lost	Lost	Lost	Lost	0.00018271	0	0	0	0	0
WFID Collection	Zanguim Tchoutezou Guy Herman	FPBQ537	27/09/2021	Entandrophragma_cylindricum	Cameroon	JLE1**	660	NO	NO	YES (10 times)	16	LCL3	NA	SRR31348359	NA	No	LCL3	Heartwood	Lost	Lost	Lost	Lost	0.000149188	0	0	0	0	0
WFID Collection	Zanguim Tchoutezou Guy Herman	FPBQ537	27/09/2021	Entandrophragma_cylindricum	Cameroon	JLE17**	700	NO	NO	YES (10 times)	16	LCL13	NA	SRR31348366	NA	No	LCL13	Sapwood	Other	Genus	Genus	Other	0.00800511	14449	593	7091	26	3
Kew Herbarium	A. J. M. Leeuwenberg	2483	1959-01-19	Entandrophragma_cylindricum	Cote d’Ivoire	17	700	NO	YES	NO	10	CQL_17_H	CQL_17_S	SRR31348658	SRR31348361	No	CQL_17	Leaf	Species	Species	Species	Species	4.60864	578129	713	145227	331	177
Kew Herbarium	Terese B. Hart	417	1983-03-12	Entandrophragma_cylindricum	Democratic Republic of the Congo	ECY34	700	NO	YES	NO	10	CQL_ECY34_H	CQL_ECY34_S	SRR31348599	SRR31348404	No	CQL_ECY34	Leaf	Species	Species	Species	Species	1.78558	546166	713	145666	318	177
Kew Herbarium	B. A. Krukoff	40	1930-02-05	Entandrophragma_cylindricum	Ghana	18	700	NO	YES	NO	10	CQL_18_H	CQL_18_S	SRR31348647	SRR31348539	No	CQL_18	Leaf	Species	Species	Species	Species	2.90139	801471	713	144721	344	177
Kew Herbarium	Haba, P. M.	728	2017-02-18	Entandrophragma_cylindricum	Guinea	16	400	SHORT	YES	NO	8	CQL_16_H	CQL_16_S	SRR31348382	SRR31348542	No	CQL_16	Leaf	Species	Species	Species	Species	4.25186	818451	713	146422	338	177
Kew Herbarium	B. O. Darmola	457194	1993-07-09	Entandrophragma_cylindricum	Nigeria	20	<100	NO	NO	YES (10 times)	15	CQL_20_H	CQL_20_S	SRR31348593	SRR31348666	No	CQL_20	Leaf	Species	Species	Species	Species	7.51088	315639	713	144679	277	177
WIFID Collection	Cynel Gwenael Moundounga	XRJH521	2021-05-23 07:53:06	Entandrophragma_cylindricum	Republic of the Congo	ECY3*	700	NO	NA	YES (10 times)	12	CQL_ECY3_H	No skimming data	SRR31348602	NA	No	CQL_ECY3	Sapwood	Other	Other	Lost	Lost	0.00174526	5246	0	0	10	0
Kew Herbarium	B. T. Styles	52	1963-09-20	Entandrophragma_cylindricum	Uganda	ECY43	400	LONG	YES	NO	6	CQL_ECY43_H	No skimming data	SRR31348598	NA	No	CQL_ECY43	Leaf	Species	Species	Species	Species	5.76788	542193	561	13182	332	23
Kew Herbarium	A. A. Bullock	2071	1949-12-06	Entandrophragma_delevoyi	Tanzania	ED44	700	NO	YES	NO	10	CQL_ED44_H	CQL_ED44_S	SRR31348597	SRR31348403	No	CQL_ED44	Leaf	Species	Species	Species	Species	6.60967	592843	829	146425	342	177
Kew Herbarium	C.E. Duff	150/33	1933#	Entandrophragma_delevoyi	Zambia	ED56	700	NO	YES	NO	10	CQL_ED56_H	CQL_ED56_S	SRR31348596	SRR31348402	No	CQL_ED56	Leaf	Species	Species	Species	Species	4.02771	599455	829	146544	337	177
Kew Herbarium	W. L. Astle	865	1961-08-17	Entandrophragma_delevoyi	Zambia	ED57	700	NO	YES	NO	10	CQL_ED57_H	CQL_ED57_S	SRR31348595	SRR31348401	No	CQL_ED57	Leaf	Species	Species	Species	Species	3.73376	614347	829	146513	338	177
Kew Herbarium	T. Muller	1608	1970-09-11	Entandrophragma_excelsum	Malawi	EE58	700	NO	YES	NO	10	CQL_EE58_H	CQL_EE58_S	SRR31348384	SRR31348396	No	CQL_EE58	Leaf	Species	Species	Species	Species	3.15569	688689	834	145834	340	177
Kew Herbarium	Herbier M. Reynders	208	1956-07-12	Entandrophragma_excelsum	Republic of the Congo	EE25	700	NO	YES	NO	10	CQL_EE25_H	CQL_EE25_S	SRR31348387	SRR31348400	No	CQL_EE25	Leaf	Species	Species	Genus	Species	4.33001	633548	834	146608	339	177
Kew Herbarium	J. M. Grimshaw	9373	1993-05-01	Entandrophragma_excelsum	Tanzania	EE46	700	NO	YES	NO	10	CQL_EE46_H	CQL_EE46_S	SRR31348385	SRR31348398	No	CQL_EE46	Leaf	Species	Species	Species	Species	5.34785	609817	834	145839	321	177
Kew Herbarium	B. T. Styles	319	1963-01-16	Entandrophragma_excelsum	Uganda	EE45	700	NO	YES	NO	10	CQL_EE45_H	CQL_EE45_S	SRR31348386	SRR31348399	No	CQL_EE45	Leaf	Species	Species	Genus	Species	4.87971	462068	834	146399	331	177
Kew Herbarium	D.B.F.	F5126	1959-08-29	Entandrophragma_excelsum	Zambia	EE60	700	NO	YES	NO	10	CQL_EE60_H	CQL_EE60_S	SRR31348383	SRR31348395	No	CQL_EE60	Leaf	Species	Species	Species	Species	1.23079	256738	834	144567	244	176
Kew Herbarium	Germain	8395	1954-05-19	Entandrophragma_palustre	Republic of the Congo	EP38	700	NO	YES	NO	10	CQL_EP38_H	No skimming data	SRR31348381	NA	Yes	CQL_EP38	Leaf	NA	NA	NA	NA	0.0500574	65490	0	0	86	0
Kew Herbarium	F. Crawford	456	2009-01-29	Entandrophragma_spicatum	Angola	ES59	400	SHORT	YES	NO	8	CQL_ES59_H	CQL_ES59_S	SRR31348380	SRR31348394	No	CQL_ES59	Leaf	Species	Species	Species	Species	6.71457	870362	835	146459	346	177
Kew Herbarium	D.A.H. Taylor	296	1972-07-25	Entandrophragma_spicatum	Namibia	ES65	700	NO	YES	NO	10	CQL_ES65_H	CQL_ES65_S	SRR31348379	SRR31348393	No	CQL_ES65	Leaf	Species	Species	Species	Species	4.56422	766934	835	146320	343	177
Kew Herbarium	F. J. Breteler	2165	1961-12-07	Entandrophragma_utile	Cameroon	EU29	700	NO	YES	NO	10	CQL_EU29_H	CQL_EU29_S	SRR31348377	SRR31348392	No	CQL_EU29	Leaf	Species	Species	Species	Species	3.89407	669179	680	146217	328	177
WIFID Collection	Zanguim Tchoutezou Guy Herman	ABPY935	2022-05-23 08:12:03	Entandrophragma_utile	Cameroon	EU2*	700	NO	YES	NO	10	CQL_EU2_H	No skimming data	SRR31348378	NA	No	CQL_EU2	Sapwood	Other	Other	Other	Lost	0.972663	70610	0	4447	90	3
WFID Collection	Zanguim Tchoutezou Guy Herman	ABPY935	23/05/2022	Entandrophragma_utile	Cameroon	JLE32**	870	NO	NO	YES (25 times)	24	SBLT21	NA	SRR31348541	NA	No	SBLT21	Sapwood	Species	Species	Species	Species	6.07635	454431	681	144075	326	177
Kew Herbarium	A. J. M. Leeuwenberg	2510	1959-01-20	Entandrophragma_utile	Cote d’Ivoire	14	700	NO	YES	NO	10	CQL_14_H	CQL_14_S	SRR31348477	SRR31348545	No	CQL_14	Leaf	Species	Species	Species	Species	3.70316	512484	680	146270	310	177
Kew Herbarium	B. A. Krukoff	139	1930-06-22	Entandrophragma_utile	Gabon	EU30	700	NO	YES	NO	10	CQL_EU30_H	CQL_EU30_S	SRR31348376	SRR31348391	No	CQL_EU30	Leaf	Species	Species	Species	Species	4.58104	575370	679	146132	310	177
Kew Herbarium	M. G. Latilo	32980	1949-11-01	Entandrophragma_utile	Nigeria	15	700	NO	YES	NO	10	CQL_15_H	CQL_15_S	SRR31348600	SRR31348364	No	CQL_15	Leaf	Species	Species	Species	Species	3.82199	683418	680	146374	336	177
Kew Herbarium	J. Wagemans	1497	1957-05-25	Entandrophragma_utile	Republic of the Congo	EU31	700	NO	YES	NO	10	CQL_EU31_H	CQL_EU31_S	SRR31348375	SRR31348390	No	CQL_EU31	Leaf	Species	Species	Species	Species	4.7062	540530	680	146431	326	177
Kew Herbarium	B. T. Styles	109	1962-09-29	Entandrophragma_utile	Uganda	EU47	700	NO	YES	NO	10	CQL_EU47_H	CQL_EU47_S	SRR31348374	SRR31348389	No	CQL_EU47	Leaf	Species	Species	Species	Species	4.70093	378763	681	145595	301	177
Kew Herbarium	A. Leonard	3242	1959-02-01	Khaya cf. anthotheca	Democratic Republic of the Congo	KA96a	700	NO	YES	NO	10	CQL_KA96a_H	CQL_KA96a_S	SRR31348650	SRR31348519	Yes	CQL_KA96a	Leaf	NA	NA	NA	NA	3.82103	NA	NA	NA	NA	NA
Kew Herbarium	S.R. Semsei	51076	1953-06-01	Khaya cf. anthotheca	Kenya	KA112	700	NO	YES	NO	10	CQL_KA112_H	CQL_KA112_S	SRR31348657	SRR31348526	Yes	CQL_KA112	Leaf	NA	NA	NA	NA	5.73289	NA	NA	NA	NA	NA
Kew Herbarium	B.T. Styles	261	1962-12-11	Khaya cf. anthotheca	Tanzania	KA113	700	NO	YES	NO	10	CQL_KA113_H	CQL_KA113_S	SRR31348656	SRR31348524	Yes	CQL_KA113	Leaf	NA	NA	NA	NA	6.30257	NA	NA	NA	NA	NA
Kew Herbarium	B.T. Styles	125	1962-10-04	Khaya cf. anthotheca	Uganda	KA111	700	NO	YES	NO	10	CQL_KA111_H	CQL_KA111_S	SRR31348372	SRR31348388	Yes	CQL_KA111	Leaf	NA	NA	NA	NA	7.53726	NA	NA	NA	NA	NA
Kew Herbarium	J.J.F.E. de Wilde	3744	1962-03-27	Khaya_agboensis	Cote d’Ivoire	KA71	700	NO	YES	NO	10	CQL_KA71_H	CQL_KA71_S	SRR31348653	SRR31348521	No	CQL_KA71	Leaf	Species	Species	Genus	Genus	3.20507	481042	824	146746	329	177
Kew Herbarium	G.W.A	585	1969-05-01	Khaya_agboensis	Ghana	KA69	700	NO	YES	NO	10	CQL_KA69_H	CQL_KA69_S	SRR31348654	SRR31348522	No	CQL_KA69	Leaf	Species	Species	Genus	Genus	8.38899	706872	846	146610	331	177
Kew Herbarium	Haba P. M.	892	2017-09-14	Khaya_agboensis	Guinea	KA73	400	SHORT	YES	NO	8	CQL_KA73_H	CQL_KA73_S	SRR31348651	SRR31348520	No	CQL_KA73	Leaf	Species	Species	Genus	Genus	3.60383	828444	846	146497	347	177
Kew Herbarium	J.O. Amachi	38275	1958-07-16	Khaya_agboensis	Nigeria	KA72	700	NO	YES	NO	10	CQL_KA72_H	No skimming data	SRR31348652	NA	No	CQL_KA72	Leaf	Genus	Species	Lost	Lost	1.67482	116177	0	0	136	0
Kew Herbarium	J.S. Sawyerr F. H. K.	13601	1949-03-01	Khaya_agboensis	Sierra Leone	KA68	700	NO	YES	NO	10	CQL_KA68_H	CQL_KA68_S	SRR31348655	SRR31348523	No	CQL_KA68	Leaf	Species	Species	Genus	Genus	3.51032	506524	840	145725	330	177
Kew Herbarium	Thomson	1	1938-03-24	Khaya_euryphylla	Gabon	KE98	700	NO	YES	NO	10	CQL_KE98_H	No skimming data	SRR31348649	NA	Yes	CQL_KE98	Leaf	NA	NA	NA	NA	0.0079583	60297	0	0	80	0
Kew Herbarium	H. Ern	3172	1978-02-18	Khaya_grandifoliola	Benin	KG78	700	NO	YES	NO	10	CQL_KG78_H	CQL_KG78_S	SRR31348464	SRR31348510	No	CQL_KG78	Leaf	Species	Species	Genus	Species	3.66307	704543	824	146822	342	177
Kew Herbarium	D.A. Folli	6785	2001-03-19	Khaya_grandifoliola	Brazil	KG124	700	NO	YES	NO	10	CQL_KG124_H	CQL_KG124_S	SRR31348643	SRR31348516	No	CQL_KG124	Leaf	Species	Species	Genus	Species	7.95155	678891	846	146625	329	177
Kew Herbarium	M.G. Latilo & B.O. Daramol	34481	1955-02-16	Khaya_grandifoliola	Cameroon	KG100	400	SHORT	YES	NO	8	CQL_KG100_H	CQL_KG100_S	SRR31348648	SRR31348518	No	CQL_KG100	Leaf	Species	Species	Genus	Species	6.5017	812986	846	146699	344	177
Kew Herbarium	John M. Fay	4164	1983-01-28	Khaya_grandifoliola	Central African Republic	KG99	700	NO	YES	NO	10	CQL_KG99_H	CQL_KG99_S	SRR31348463	SRR31348509	No	CQL_KG99	Leaf	Species	Species	Genus	Species	4.43543	763089	846	146826	348	177
Kew Herbarium	Aubreville	63	1928-07-19	Khaya_grandifoliola	Cote d’Ivoire	KG76	700	NO	YES	NO	10	CQL_KG76_H	CQL_KG76_S	SRR31348466	SRR31348512	No	CQL_KG76	Leaf	Species	Species	Genus	Species	5.37201	737759	824	146845	340	177
Kew Herbarium	Min of Agrenltine	n/a	1938#	Khaya_grandifoliola	Egypt	KG67	700	NO	YES	NO	10	CQL_KG67_H	CQL_KG67_S	SRR31348468	SRR31348515	No	CQL_KG67	Leaf	Species	Species	Species	Genus	5.11403	797408	846	146636	343	177
Kew Herbarium	G. Vigne	1803	1930-02-01	Khaya_grandifoliola	Ghana	KG75	700	NO	YES	NO	10	CQL_KG75_H	CQL_KG75_S	SRR31348467	SRR31348513	No	CQL_KG75	Leaf	Species	Species	Genus	Species	0.828183	368989	748	136831	298	172
Kew Herbarium	Aug. Chevalier	20687	1909-02-05	Khaya_grandifoliola	Guinea	KG77	700	NO	NA	YES (10 times)	15	CQL_KG77_H	CQL_KG77_S	SRR31348465	SRR31348511	No	CQL_KG77	Leaf	Genus	Species	Genus	Species	5.02016	109493	824	70633	138	114
Kew Herbarium	R. Germain	4166	1945-08-01	Khaya_grandifoliola	Republic of the Congo	KG101	700	NO	YES	NO	10	CQL_KG101_H	No skimming data	SRR31348646	NA	No	CQL_KG101	Leaf	Species	Species	Other	Lost	3.00308	194675	0	831	200	1
Kew Herbarium	L. Turner	184	1936-02-21	Khaya_grandifoliola	Sudan	KG109	700	NO	YES	NO	10	CQL_KG109_H	CQL_KG109_S	SRR31348645	SRR31348517	No	CQL_KG109	Leaf	Species	Species	Species	Species	5.74073	724407	846	145800	326	177
Kew Herbarium	B.T. Styles	263	1962-12-12	Khaya_grandifoliola	Uganda	KN117	700	NO	YES	NO	10	CQL_KN117_H	CQL_KN117_S	SRR31348589	SRR31348642	No	CQL_KN117	Leaf	Species	Species	Species	Species	5.57604	669543	846	146488	342	177
Kew Herbarium	G.S. Siqueira & G. Terra	14357	2013-01-17	Khaya_ivorensis	Brazil	KI123	700	NO	YES	NO	10	CQL_KI123_H	CQL_KI123_S	SRR31348457	SRR31348505	No	CQL_KI123	Leaf	Species	Species	Species	Species	7.2027	718133	846	146644	340	177
WFID Collection	Zanguim Tchoutezou Guy Herman	IMGH503	01/10/2021	Khaya_ivorensis	Cameroon	JLE16**	265	NO	NO	YES (25 times)	24	SBLT12	NA	SRR31348664	NA	No	SBLT12	Heartwood	Other	Genus	Other	Lost	0.00275515	2004	0	6953	6	3
Kew Herbarium	B. A. Krukoff	70	1930-05-29	Khaya_ivorensis	Cote d’Ivoire	KI81	700	NO	YES	NO	10	CQL_KI81_H	CQL_KI81_S	SRR31348455	SRR31348502	No	CQL_KI81	Leaf	Species	Species	Species	Species	5.05318	671634	846	145560	347	177
Kew Herbarium	M.F. Carvalho	2829	1986-1989	Khaya_ivorensis	Equatorial Guinea	KI84	700	NO	YES	NO	10	CQL_KI84_H	CQL_KI84_S	SRR31348594	SRR31348500	No	CQL_KI84	Leaf	Species	Species	Species	Species	3.66245	536628	846	145642	333	177
Kew Herbarium	B.A. Krufoff	159	1930-04-07	Khaya_ivorensis	Gabon	KI103	700	NO	YES	NO	10	CQL_KI103_H	No skimming data	SRR31348460	NA	No	CQL_KI103	Leaf	Species	Species	Genus	Species	2.41848	298130	337	4419	258	7
Kew Herbarium	M.T. Dawe	237	1921-11-01	Khaya_ivorensis	Guinea-Bissau	KI80	700	NO	YES	NO	10	CQL_KI80_H	CQL_KI80_S	SRR31348456	SRR31348504	No	CQL_KI80	Leaf	Species	Species	Species	Species	1.65802	580129	846	146703	340	177
Kew Herbarium	J.P.M. Brenan, C.F.A. Onochie, E.W. Jones & P.W. Richards	s.n.	1948-01-15	Khaya_ivorensis	Nigeria	KI83	700	NO	YES	NO	10	CQL_KI83_H	CQL_KI83_S	SRR31348453	SRR31348501	No	CQL_KI83	Leaf	Species	Species	Species	Species	3.20394	789146	846	146153	348	177
WIFID Collection	Bouka Gaël	FHEL563	2022-09-05 10:54:56	Khaya_ivorensis	Republic of the Congo	KI1	400	LONG	YES	NO	6	CQL_KI1_H	CQL_KI1_S	SRR31348461	SRR31348508	No	CQL_KI1	Leaf	Species	Species	Species	Species	4.38903	877135	845	146165	350	177
Kew Herbarium	L. Toussaint	680	1948-12-22	Khaya_ivorensis	Republic of the Congo	KI104	700	NO	YES	NO	10	CQL_KI104_H	CQL_KI104_S	SRR31348459	SRR31348507	No	CQL_KI104	Leaf	Species	Species	Species	Species	1.23695	414242	846	125420	319	166
WFID Collection	Bouka Gaël	FHEL563	05/09/2022	Khaya_ivorensis	Republic of the Congo	JLE33**	150	NO	NO	YES (25 times)	24	SBLT22	NA	SRR31348540	NA	No	SBLT22	Sapwood	Species	Species	Species	Species	1.5579	415450	845	33903	318	51
Kew Herbarium	F.C. Butlin	11972	1928-03-30	Khaya_ivorensis	Trinidad and Tobago	KI122	700	NO	YES	NO	10	CQL_KI122_H	CQL_KI122_S	SRR31348458	SRR31348506	No	CQL_KI122	Leaf	Species	Species	Species	Species	3.31859	492092	846	146303	331	177
Kew Herbarium	J.J. Symoens	8803	1961-07-06	Khaya_nyasica	Democratic Republic of the Congo	KN108	700	NO	YES	NO	10	CQL_KN108_H	CQL_KN108_S	SRR31348592	SRR31348499	No	CQL_KN108	Leaf	Species	Species	Genus	Species	4.04422	608467	845	146718	341	177
Kew Herbarium	J.D. & E.G. Chapman	8050	1986-09-17	Khaya_nyasica	Malawi	KN120	700	NO	YES	NO	10	CQL_KN120_H	CQL_KN120_S	SRR31348587	SRR31348640	No	CQL_KN120	Leaf	Species	Species	Species	Species	6.5154	744129	846	146989	347	177
Kew Herbarium	A. Gomes e Sousa	4326	1956-10-01	Khaya_nyasica	Mozambique	KN119	700	NO	YES	NO	10	CQL_KN119_H	CQL_KN119_S	SRR31348588	SRR31348641	No	CQL_KN119	Leaf	Species	Species	Species	Species	4.49379	722770	847	146438	348	176
Kew Herbarium	David A.H. Taylor	257	1968-05-10	Khaya_nyasica	Tanzania	KN114	700	NO	YES	NO	10	CQL_KN114_H	CQL_KN114_S	SRR31348591	SRR31348498	No	CQL_KN114	Leaf	Species	Species	Species	Species	4.59739	776564	847	145942	345	176
Kew Herbarium	D. F. Lovemore	327	1952-12-06	Khaya_nyasica	Zimbabwe	KN121	700	NO	YES	NO	10	CQL_KN121_H	CQL_KN121_S	SRR31348586	SRR31348639	No	CQL_KN121	Leaf	Species	Species	Species	Species	2.4031	611248	847	146771	343	177
Kew Herbarium	G.S. Siqueira & G. Terra	14358	2012-12-17	Khaya_senegalensis	Brazil	KS126	400	SHORT	YES	NO	8	CQL_KS126_H	CQL_KS126_S	SRR31348576	SRR31348632	No	CQL_KS126	Leaf	Species	Species	Species	Genus	4.71311	840359	847	146338	344	177
Kew Herbarium	A.J.M. Leeuwenberg	4318	1963-06-04	Khaya_senegalensis	Burkina Faso	KS95	700	NO	YES	NO	10	CQL_KS95_H	CQL_KS95_S	SRR31348563	SRR31348621	No	CQL_KS95	Leaf	Species	Species	Species	Species	4.86731	577526	847	146770	339	177
Kew Herbarium	M.G. Latilo & B.O. Daramola	34438	1955-01-29	Khaya_senegalensis	Cameroon	KS105	700	NO	YES	NO	10	CQL_KS105_H	CQL_KS105_S	SRR31348584	SRR31348638	No	CQL_KS105	Leaf	Species	Species	Genus	Species	6.64272	648838	847	146823	337	177
Kew Herbarium	J. Michael Fay & Joel Doka	5269	1905-06-05	Khaya_senegalensis	Central African Republic	KS107	700	NO	YES	NO	10	CQL_KS107_H	CQL_KS107_S	SRR31348579	SRR31348635	No	CQL_KS107	Leaf	Species	Species	Genus	Species	10.7151	815144	847	146777	329	177
Kew Herbarium	Mil	9717	1914-06-01	Khaya_senegalensis	Democratic Republic of the Congo	KS106	700	NO	YES	NO	10	CQL_KS106_H	CQL_KS106_S	SRR31348583	SRR31348636	No	CQL_KS106	Leaf	Species	Species	Genus	Species	8.07553	779081	847	146695	331	177
Kew Herbarium	Oldeman	1258	1965-05-03	Khaya_senegalensis	French Guiana	KS125	700	NO	YES	NO	10	CQL_KS125_H	CQL_KS125_S	SRR31348577	SRR31348633	No	CQL_KS125	Leaf	Species	Species	Species	Species	6.04791	486757	847	146533	309	177
Kew Herbarium	J.P.Ruxton	162	1948-08-27	Khaya_senegalensis	Gambia	KS89	700	NO	YES	NO	10	CQL_KS89_H	CQL_KS89_S	SRR31348571	SRR31348628	No	CQL_KS89	Leaf	Species	Species	Species	Genus	4.6329	551684	727	146743	341	177
WFID Collection	Emmanuel Ebanyenle	NEMN471	06/06/2023	Khaya_senegalensis	Ghana	JLE28**	780	NO	NO	YES (25 times)	24	SBLT2	NA	SRR31348544	NA	No	SBLT2	Heartwood	Other	Lost	Lost	Lost	0.132537	156	0	0	1	0
WFID Collection	Emmanuel Ebanyenle	CTCC962	06/06/2023	Khaya_senegalensis	Ghana	CTCC962B**	2000	NO	NO	YES (25 times)	24	SBLT1	NA	SRR31348665	NA	No	SBLT1	Heartwood	Species	Species	Other	Species	0.792318	61770	847	1236	86	1
WFID Collection	Emmanuel Ebanyenle	NEMN471	06/06/2023	Khaya_senegalensis	Ghana	JLE14**	147	NO	NO	YES (10 times)	16	LCL6	NA	SRR31348357	NA	No	LCL6	Heartwood	Species	Species	Species	Species	2.30941	356374	847	18010	296	34
Kew Herbarium	S. Kitson	702	1927-03-07	Khaya_senegalensis	Ghana	KS86	700	NO	YES	NO	10	CQL_KS86_H	CQL_KS86_S	SRR31348574	SRR31348630	No	CQL_KS86	Leaf	Species	Species	Species	Species	3.32922	631665	847	146881	335	177
WFID Collection	Emmanuel Ebanyenle	NEMN471	06/06/2023	Khaya_senegalensis	Ghana	KSS**	700	NO	NO	YES (10 times)	16	LCL12	NA	SRR31348368	NA	No	LCL12	Sapwood	Species	Species	Genus	Species	1.85396	438842	847	98780	321	135
Kew Herbarium	J.M. Daziel	n/a	1927-03-10	Khaya_senegalensis	Guinea	KS92	700	NO	YES	NO	10	CQL_KS92_H	CQL_KS92_S	SRR31348566	SRR31348624	No	CQL_KS92	Leaf	Species	Species	Species	Genus	7.85663	602559	847	146399	338	177
Kew Herbarium	E. Santo	1946	1945-04-21	Khaya_senegalensis	Guinea-Bissau	KS93	700	NO	YES	NO	10	CQL_KS93_H	CQL_KS93_S	SRR31348565	SRR31348623	No	CQL_KS93	Leaf	Species	Species	Species	Species	3.04928	530540	847	145813	335	177
Kew Herbarium	Bamps	2478	1970-02-01	Khaya_senegalensis	Mali	KS90	700	NO	YES	NO	10	CQL_KS90_H	CQL_KS90_S	SRR31348570	SRR31348627	No	CQL_KS90	Leaf	Species	Species	Species	Species	5.66579	714119	847	146211	343	177
Kew Herbarium	J.Lowe	2546	1972-12-11	Khaya_senegalensis	Nigeria	KS87	700	NO	YES	NO	10	CQL_KS87_H	No skimming data	SRR31348573	NA	No	CQL_KS87	Leaf	Genus	Species	Other	Lost	0.389746	78986	0	1352	92	1
Kew Herbarium	s.coll.	s.n.	1951-04-12	Khaya_senegalensis	Senegal	KS85	700	NO	YES	NO	10	CQL_KS85_H	CQL_KS85_S	SRR31348575	SRR31348631	No	CQL_KS85	Leaf	Species	Species	Species	Species	3.86794	452630	847	145842	319	177
Kew Herbarium	J. G. Adam	17935	1961-03-28	Khaya_senegalensis	Senegal	KS88	700	NO	YES	NO	10	CQL_KS88_H	CQL_KS88_S	SRR31348572	SRR31348629	No	CQL_KS88	Leaf	Species	Species	Species	Genus	3.84114	556332	847	146896	333	177
Kew Herbarium	F.C. Deighton	5894	1953-01-11	Khaya_senegalensis	Sierra Leone	KS94	700	NO	YES	NO	10	CQL_KS94_H	CQL_KS94_S	SRR31348564	SRR31348622	No	CQL_KS94	Leaf	Species	Species	Species	Species	1.47812	429983	847	146298	320	177
Kew Herbarium	L. Turner	184	1936-02-21	Khaya_senegalensis	Sudan	KS110	700	NO	YES	NO	10	CQL_KS110_H	CQL_KS110_S	SRR31348578	SRR31348634	No	CQL_KS110	Leaf	Species	Species	Genus	Species	10.4503	801925	848	145943	326	176
Kew Herbarium	B.T. Styles	2085	1968-02-18	Khaya_senegalensis	Togo	KS91	700	NO	YES	NO	10	CQL_KS91_H	CQL_KS91_S	SRR31348567	SRR31348625	No	CQL_KS91	Leaf	Species	Species	Species	Species	4.79658	688468	847	146634	342	177
Kew Herbarium	B.T. Styles	255	1962-12-09	Khaya_senegalensis	Uganda	KG118	700	NO	YES	NO	10	CQL_KG118_H	No skimming data	SRR31348644	NA	No	CQL_KG118	Leaf	Genus	Species	Lost	Lost	0.145346	61218	0	0	77	0
Kew Herbarium	Nzano	14716	1970-10-09	Lovoa_swynnertonii	Kenya	LS140	700	NO	YES	NO	10	CQL_LS140_H	CQL_LS140_S	SRR31348561	SRR31348619	No	CQL_LS140	Leaf	Species	Species	Species	Species	5.34099	535786	839	143960	272	173
Kew Herbarium	B.T. Styles	245a	1962-11-30	Lovoa_swynnertonii	Uganda	LS139	700	NO	YES	NO	10	CQL_LS139_H	CQL_LS139_S	SRR31348562	SRR31348620	No	CQL_LS139	Leaf	Species	Species	Species	Species	2.72178	482495	837	140041	293	172
Kew Herbarium	H. Wild	2228	1947-10-26	Lovoa_swynnertonii	Zimbabwe	LS142	700	NO	YES	NO	10	CQL_LS142_H	CQL_LS142_S	SRR31348560	SRR31348618	No	CQL_LS142	Leaf	Species	Species	Species	Species	4.44671	421206	824	144605	230	174
Kew Herbarium	M. Cheek	11533	2004-03-09	Lovoa_trichilioides	Cameroon	LT133	400	SHORT	YES	NO	8	CQL_LT133_H	CQL_LT133_S	SRR31348554	SRR31348616	No	CQL_LT133	Leaf	Species	Species	Species	Species	5.23659	810899	766	145863	334	176
WFID Collection	TASSIAMBA NANFACK Stève	QZRW689	01/10/2022	Lovoa_trichilioides	Cameroon	QZRW689A**	700	NO	NO	YES (10 times)	16	LCL11	NA	SRR31348369	NA	No	LCL11	Sapwood	Species	Species	Species	Species	2.30448	377052	730	49535	297	76
WFID Collection	TASSIAMBA NANFACK Stève	QZRW689	01/10/2022	Lovoa_trichilioides	Cameroon	JLE9**	1200	NO	NO	YES (25 times)	24	SBLT15	NA	SRR31348549	NA	No	SBLT15	Sapwood	Species	Species	Species	Species	1.45026	317048	766	26869	277	47
WFID Collection	Augustin Iyokwa	SUBQ641	22/10/2022	Lovoa_trichilioides	Democratic Republic of the Congo	JLE10**	1800	NO	NO	YES (25 times)	24	SBLT13	NA	SRR31348662	NA	No	SBLT13	Sapwood	Species	Species	Species	Species	1.13785	352481	765	29070	284	52
Kew Herbarium	Luke, W.R.Q.	15234	2011-06-10	Lovoa_trichilioides	Sierra Leone	LT128	700	NO	YES	NO	10	CQL_LT128_H	CQL_LT128_S	SRR31348558	SRR31348617	No	CQL_LT128	Leaf	Species	Species	Species	Species	7.15556	485727	766	145805	271	176
Kew Herbarium	K. A. Lye	6240	1971-06-13	Lovoa_trichilioides	Uganda	LT137	700	NO	YES	NO	10	CQL_LT137_H	CQL_LT137_S	SRR31348552	SRR31348497	No	CQL_LT137	Leaf	Species	Species	Species	Species	8.71839	532559	765	145569	290	176
Kew Herbarium	J. Timberlake, M. Bingham & A. Cunningham	5825	2010-04-15	Lovoa_trichilioides	Zambia	LT134	400	SHORT	YES	NO	8	CQL_LT134_H	CQL_LT134_S	SRR31348553	SRR31348613	No	CQL_LT134	Leaf	Species	Species	Species	Species	5.31469	781496	766	145489	331	175
Kew Herbarium / Kew Tree of Life Explorer / ENA	Lewis & Lozano	3034	NA	Schmardaea_microphylla	NA	NA	NA	NA	NA	NA	NA	ERR7620407	NA	NA	NA	Yes	ERR7620407	NA	NA	NA	NA	NA	NA	488081	825	34498	316	61
Kew Herbarium	D.H. Boshier	21	1995-02-02	Swietenia_humilis	Costa Rica	SH152	400	LONG	YES	NO	6	CQL_SH152_H	CQL_SH152_S	SRR31348446	SRR31348489	No	CQL_SH152	Leaf	Species	Species	Species	Genus	4.39304	874766	729	146746	346	177
Kew Herbarium	E. Mayorga	3869	1999-03-11	Swietenia_humilis	El Salvador	SH149	700	NO	YES	NO	10	CQL_SH149_H	CQL_SH149_S	SRR31348450	SRR31348492	No	CQL_SH149	Leaf	Species	Species	Species	Species	5.34866	438056	730	145747	323	177
Kew Herbarium	J.J. Castillo M.	1987	1993-10-22	Swietenia_humilis	Guatemala	SH150	700	NO	YES	NO	10	CQL_SH150_H	CQL_SH150_S	SRR31348448	SRR31348491	No	CQL_SH150	Leaf	Species	Species	Species	Species	5.35772	869733	729	146666	345	177
Kew Herbarium	D.H. Boshier	49	1995-03-10	Swietenia_humilis	Honduras	SH148	700	NO	YES	NO	10	CQL_SH148_H	CQL_SH148_S	SRR31348451	SRR31348493	No	CQL_SH148	Leaf	Species	Species	Species	Species	4.70015	791178	849	146671	335	177
Kew Herbarium	T.D. Pennington & J. Sarukhan K	9219	1967-09-19	Swietenia_humilis	Mexico	SH146	700	NO	YES	NO	10	CQL_SH146_H	CQL_SH146_S	SRR31348550	SRR31348495	No	CQL_SH146	Leaf	Species	Species	Species	Species	3.4332	815334	847	146762	348	177
Kew Herbarium	B.T. Styles	113	1972-03-17	Swietenia_humilis	Mexico	SH145	700	NO	YES	NO	10	CQL_SH145_H	CQL_SH145_S	SRR31348551	SRR31348496	No	CQL_SH145	Leaf	Species	Species	Species	Species	5.59158	664196	848	146676	329	177
Kew Herbarium	T.D. Pennington & J. Sarukhan	9456	1968-02-28	Swietenia_humilis	Mexico	SH147	700	NO	YES	NO	10	CQL_SH147_H	CQL_SH147_S	SRR31348452	SRR31348494	No	CQL_SH147	Leaf	Species	Species	Species	Species	6.41261	783853	849	146681	338	177
Kew Herbarium	P. P. Moreno	23530	1984-03-10	Swietenia_humilis	Nicaragua	SH151	700	NO	YES	NO	10	CQL_SH151_H	CQL_SH151_S	SRR31348447	SRR31348490	No	CQL_SH151	Leaf	Species	Species	Species	Species	7.70418	600223	849	146813	342	177
Kew Herbarium	T. Sarkinen	804	2006-08-02	Swietenia_macrophylla	Belize	SM158	700	NO	YES	NO	10	CQL_SM158_H	CQL_SM158_S	SRR31348439	SRR31348483	No	CQL_SM158	Leaf	Species	Species	Genus	Species	5.30911	873542	849	146792	346	177
Kew Herbarium	Israel G., Vargas C. & Claudia Jordan	6278	2001-10-16	Swietenia_macrophylla	Bolivia	SM177	700	NO	YES	NO	10	CQL_SM177_H	CQL_SM177_S	SRR31348426	SRR31348472	No	CQL_SM177	Leaf	Species	Species	Species	Species	3.85726	513686	721	145036	317	177
Kew Herbarium	B. Dubs	1719	1994-08-29	Swietenia_macrophylla	Brazil	SM171	700	NO	YES	NO	10	CQL_SM171_H	CQL_SM171_S	SRR31348431	SRR31348478	No	CQL_SM171	Leaf	Species	Species	Species	Species	5.91088	842145	729	146558	339	177
Kew Herbarium	J. Zuleta	9	1992-10-09	Swietenia_macrophylla	Ecuador	SM174	700	NO	YES	NO	10	CQL_SM174_H	CQL_SM174_S	SRR31348428	SRR31348474	No	CQL_SM174	Leaf	Species	Species	Species	Species	4.59529	523777	729	145867	329	177
Kew Herbarium	J.W. Stead	182	1978-04-16	Swietenia_macrophylla	Guatemala	SM156	<100	NO	NO	YES (10 times)	15	CQL_SM156_H	CQL_SM156_S	SRR31348440	SRR31348484	No	CQL_SM156	Leaf	Species	Species	Genus	Genus	7.99986	744293	848	146379	344	177
Kew Herbarium	T.D. Pennington, P. E. Owen & R. Zuniga	13674	1992-03-25	Swietenia_macrophylla	Honduras	SM161	700	NO	YES	NO	10	CQL_SM161_H	CQL_SM161_S	SRR31348434	SRR31348481	No	CQL_SM161	Leaf	Species	Species	Genus	Species	7.20355	549724	729	145471	313	177
WFID Collection	Fabiola Lopez	YGPL521	23/05/2022	Swietenia_macrophylla	Mexico	JLE37**	99	NO	NO	YES (25 times)	24	SBLT4	NA	SRR31348537	NA	No	SBLT4	Heartwood	Lost	Lost	Lost	Lost	0.10795	0	0	0	0	0
WFID Collection	Fabiola Lopez	TZER575	23/05/2022	Swietenia_macrophylla	Mexico	JLE34**	140	NO	NO	YES (25 times)	24	SBLT3	NA	SRR31348538	NA	No	SBLT3	Heartwood	Other	Other	Other	Other	0.397143	37804	642	7505	58	6
WFID Collection	Fabiola Lopez	YGPL521	23/05/2022	Swietenia_macrophylla	Mexico	JLE24a**	56	NO	NO	YES (10 times)	16	LCL7	NA	SRR31348667	NA	No	LCL7	Heartwood	Species	Species	Genus	Species	0.622222	251634	729	15632	236	26
Kew Herbarium	R. Alvarez	237	2017-03-08	Swietenia_macrophylla	Mexico	SM153	400	LONG	YES	NO	6	CQL_SM153_H	No skimming data	SRR31348444	NA	No	CQL_SM153	Leaf	Species	Species	Genus	Species	5.91032	635906	679	12975	340	20
Kew Herbarium	T.D. Pennington & J. Sarukhan K.	9629	1968-05-17	Swietenia_macrophylla	Mexico	SM154	<100	NO	NO	YES (10 times)	15	CQL_SM154_H	CQL_SM154_S	SRR31348443	SRR31348486	No	CQL_SM154	Leaf	Species	Species	Genus	Species	10.5709	633149	729	146798	342	177
Kew Herbarium	E. Martinez S. & C. H. Ramos	26392	1993-04-18	Swietenia_macrophylla	Mexico	SM162	<100	NO	NO	YES (10 times)	15	CQL_SM162_H	CQL_SM162_S	SRR31348433	SRR31348480	No	CQL_SM162	Leaf	Species	Species	Genus	Species	4.43832	752375	729	146694	344	177
WIFID Collection	Fabiola Lopez	KXYH120	2022-05-24 14:27:54	Swietenia_macrophylla	Mexico	SM11	700	NO	YES	NO	10	CQL_SM11_H	CQL_SM11_S	SRR31348445	SRR31348487	No	CQL_SM11	Leaf	Species	Species	Genus	Species	7.77663	731588	849	146784	345	177
Kew Herbarium	T.D. Pennington & J. Sarukhan K.	9411	1967-12-10	Swietenia_macrophylla	Mexico	SM155	700	NO	YES	NO	10	CQL_SM155_H	CQL_SM155_S	SRR31348442	SRR31348485	No	CQL_SM155	Leaf	Species	Species	Genus	Species	2.23488	604492	849	146400	339	177
WFID Collection	Fabiola Lopez	KXYH120	24/05/2022	Swietenia_macrophylla	Mexico	JLE31**	2300	NO	NO	YES (25 times)	24	SBLT14	NA	SRR31348661	NA	No	SBLT14	Sapwood	Lost	Other	Lost	Lost	0.051263	0	0	0	0	0
WFID Collection	Fabiola Lopez	TZER575	23/05/2022	Swietenia_macrophylla	Mexico	JLE19**	1900	NO	NO	YES (25 times)	24	SBLT16	NA	SRR31348547	NA	No	SBLT16	Sapwood	Lost	Lost	Other	Lost	0.0617533	0	0	102	0	1
WFID Collection	Fabiola Lopez	YGPL521	23/05/2022	Swietenia_macrophylla	Mexico	JLE20**	1800	NO	NO	YES (25 times)	24	SBLT20	NA	SRR31348543	NA	No	SBLT20	Sapwood	Species	Species	Species	Species	10.9527	576651	850	146715	336	177
Kew Herbarium	P.P. Moreno	24029	1984-05-04	Swietenia_macrophylla	Nicaragua	SM160	<100	NO	NO	YES (10 times)	15	CQL_SM160_H	CQL_SM160_S	SRR31348435	SRR31348482	No	CQL_SM160	Leaf	Species	Species	Genus	Species	6.82014	388081	729	138666	312	176
Kew Herbarium	T.D. Pennington, A. Daza, J. Revilla	17369	2002-05-11	Swietenia_macrophylla	Peru	SM176	400	LONG	YES	NO	6	CQL_SM176_H	CQL_SM176_S	SRR31348427	SRR31348473	No	CQL_SM176	Leaf	Species	Species	Species	Species	11.1508	615745	729	12507	340	21
Kew Herbarium	s.coll. (K004794033)	T.7010	1912-05-20	Swietenia_macrophylla	Trinidad and Tobago	SM170	700	NO	YES	NO	10	CQL_SM170_H	CQL_SM170_S	SRR31348432	SRR31348479	No	CQL_SM170	Leaf	Species	Species	Genus	Species	4.7943	577195	729	146278	339	177
Kew Herbarium	T. Carrillo CH.	29	1980-05-22	Swietenia_macrophylla	Venezuela	SM173	700	NO	YES	NO	10	CQL_SM173_H	CQL_SM173_S	SRR31348429	SRR31348475	No	CQL_SM173	Leaf	Species	Species	Species	Species	1.66697	332212	849	146777	277	177
Kew Herbarium	P. Wilson	7434	1907-06-05	Swietenia_mahagoni	Bahamas	SMA167	700	NO	YES	NO	10	CQL_SMA167_H	CQL_SMA167_S	SRR31348420	SRR31348612	No	CQL_SMA167	Leaf	Species	Species	Species	Species	8.68144	671047	723	146596	327	177
Kew Herbarium	A. G. Large	1942-27	1927-12-01	Swietenia_mahagoni	Barbados	SMA168	<100	NO	NO	YES (10 times)	15	CQL_SMA168_H	CQL_SMA168_S	SRR31348419	SRR31348611	No	CQL_SMA168	Leaf	Species	Species	Species	Species	10.2874	707514	842	146199	347	177
Kew Herbarium	Encarnacion, W.	s.n. (K004794014)	2009-04-06	Swietenia_mahagoni	Dominican Republic	SMA165	400	LONG	YES	NO	6	CQL_SMA165_H	CQL_SMA165_S	SRR31348422	SRR31348469	No	CQL_SMA165	Leaf	Species	Species	Species	Species	3.43597	849860	723	146167	347	177
Kew Herbarium	Hawthorn W., Cable S., & Wise R.	458	2001-06-11	Swietenia_mahagoni	Grenada	SMA169	700	NO	YES	NO	10	CQL_SMA169_H	CQL_SMA169_S	SRR31348371	SRR31348609	No	CQL_SMA169	Leaf	Genus	Species	Genus	Species	4.69353	674323	842	146639	333	177
Kew Herbarium	W.M. Harris	10821	1909-07-26	Swietenia_mahagoni	Jamaica	SMA164	<100	NO	NO	YES (10 times)	15	CQL_SMA164_H	CQL_SMA164_S	SRR31348423	SRR31348470	No	CQL_SMA164	Leaf	Species	Species	Species	Species	10.4567	599290	723	146223	342	177
Kew Herbarium	E. Freid	08-166	2008-07-08	Swietenia_mahagoni	Turks and Caicos Islands	SMA166	<100	NO	NO	YES (10 times)	15	CQL_SMA166_H	CQL_SMA166_S	SRR31348421	SRR31348614	No	CQL_SMA166	Leaf	Species	Species	Species	Species	4.681	708353	723	146176	341	177
Kew Herbarium	C. L. Lundell & Amelia A. Lundell	17549	1963-08-08	Swietenia_mahagoni	USA	SMA143	700	NO	YES	NO	10	CQL_SMA143_H	CQL_SMA143_S	SRR31348424	SRR31348471	No	CQL_SMA143	Leaf	Species	Species	Species	Species	3.33053	596474	723	146229	334	177
Sent by company	NA	ASV2	NA	Unknown	NA	JLE27**	90	NO	NO	YES (25 times)	24	SBLT5	NA	Not submitted because very few data and identity uncertain	NA	No	SBLT5	Heartwood (glued)	Lost	Lost	Lost	Lost	0.391941	0	0	0	0	0
Sent by company	NA	VWBO-1	NA	Unknown	NA	JLE30**	243	NO	NO	YES (25 times)	24	SBLT6	NA	Not submitted because very few data and identity uncertain	NA	No	SBLT6	Heartwood (glued)	Lost	Lost	Lost	Lost	0.0922489	0	0	0	0	0
Sent by company	NA	VWBO-3	NA	Unknown	NA	JLE36**	693	NO	NO	YES (25 times)	24	SBLT7	NA	Not submitted because very few data and identity uncertain	NA	No	SBLT7	Heartwood (glued)	Lost	Lost	Lost	Lost	0.507201	0	0	0	0	0
Sent by company	NA	VWMO-1	NA	Unknown	NA	JLE35**	121.5	NO	NO	YES (25 times)	24	SBLT8	NA	Not submitted because very few data and identity uncertain	NA	No	SBLT8	Heartwood (glued)	Lost	Lost	Other	Lost	0.0982231	0	0	121	0	1
