# Supplementary material for: Leveraging target enrichment and genome skimming (Hyb‐Seq) of herbarium collections to unlock timber DNA barcoding
Source: Appl Plant Sci. 2026 Jun 12;14(3):e70063. doi: 10.1002/aps3.70063 (PMC13287967; doi:10.1002/aps3.70063)
Supplement: Supplementary file 3 — Appendix S3: Wood DNA extractions performed in this study with PCR, sequencing, and species assignment results for 19 DNA extracts. [file APS3-14-e70063-s006.xlsx]

## Sheet: Appendix_S3
Bellot et al.—Applications in Plant Sciences 2026 14(3)—Data Supplement S3
DOI 10.1002/aps3.70063
Appendix S3. Wood DNA extractions performed in this study with PCR, sequencing, and species assignment results for 19 DNA extracts.
Accepted Species Name	Sample ID	Material	DNA extract code	Number of individual extracts before pooling	Lysis buffer	Glycogen (y: yes; n: no)	Sodium acetate (y: yes; n: no)	Precipitation (days)	Proteinase K (y: yes; n: no)	Pre-extraction cleaning (y: yes; n: no)	Pooled volume (uL)	Color after pooling	Color simplified for DNA used in PCR tests	Concentration after pooling (ng/uL)	Concentration for DNA used in PCR tests (ng/uL)	DNA size range (A: >1500 bp; B: 500-1500 bp; C: 100-500 bp; D: 100 bp)	Main size category for DNA used in PCR tests	Absorbance 260/280	Absorbance 260/230	Number of regions successfully sequenced	Number of regions tested	Percentage of regions sequenced for the extract	DNA extracts selected to calculate sequencing and identification success per region (i.e. those from which at least half of the regions were successfully sequenced)		PCR and Sanger sequencing results (NT: not tested, N: no PCR product; P: PCR product but no exploitable sequence, CS: sequence from bacterial/fungal contaminant; S: sequence probably fine but a better sequence from the same sample was preferred for the phylogenetic placement; "species": sequence placed in the correct species; "genus": sequence placed in the right genus, "other": sequence not in t…														PCR(s) where tested (*only one pre-pooling DNA extract was used)
																									5816_r1	5816_r2	5816_r4	6420_r1	6420_r2	6968_r1	6968_r2	6968_r3a	6968_r3b	ITS	trnL-trnF	7241_r1	7241_r2	7241_r3
Entandrophragma candollei	GQPU350	Sapwood	EA4	1	CTAB	n	n	1	n	n	50	NA	NA	15	NA	NA	NA	NA	NA	NA	NA	NA	Not selected		NT	NT	NT	NT	NT	NT	NT	NT	NT	NT	NT	NT	NT	NT	NA
Entandrophragma candollei	GQPU350	Sapwood	GQPU350A; GQPU350B	18	CTAB	n	n	up to 1	n	n	800; 800	clear brown	clear	47; 49	47	A(B)	A	1.54	0.77	0	7	0	Not selected		N	N	N	NT	NT	N	N	N	N	NT	NT	NT	NT	NT	PCR1*
Entandrophragma candollei	GQPU350	Heartwood	350H	6	CTAB	n	y	14	n	y	50 per extraction (not pooled)	clear	clear	1.75	1.75	C	C	1.05	0.26	9	14	64.2857	Selected		N	species (99); PX099160	P	species (97); PX099168	species (99); PX099173	P	species (100); PX099185	P	species (100); PX099193	species (40); PX072498	genus (77); PX099213	species (90); PX099195	P	species (82); PX099207	PCR3, PCR5 (7241)
Entandrophragma candollei	GQPU350	Sapwood	350S	7	CTAB	n	y	8	n	y	50 per extraction (not pooled)	clear	clear	1.11	1.11	(B)C	C	1.19	0.3	9	14	64.2857	Selected		N	species (99); PX099159	species (69); PX099165	N	species (99); PX099174	species (98); PX099180	species (65); PX099186	P	P	species (40); PX072499	N	species (51); PX099196	species (81); PX099203	species (90); PX099206	PCR4, PCR5 (7241)
Entandrophragma angolense	QYPX983	Sapwood	EC3	1	CTAB	n	n	1	n	n	50	NA	NA	45	NA	NA	NA	NA	NA	NA	NA	NA	Not selected		NT	NT	NT	NT	NT	NT	NT	NT	NT	NT	NT	NT	NT	NT	NA
Entandrophragma cylindricum	EFTT752	Heartwood	JLE5	3	CTAB	y	y	1	y	n	250	black	NA	7.3	NA	NA	NA	NA	NA	NA	NA	NA	Not selected		NT	NT	NT	NT	NT	NT	NT	NT	NT	NT	NT	NT	NT	NT	NA
Entandrophragma cylindricum	FPBQ537	Heartwood	ECH	3	BoTAB, DTT (Lowe et al., 2015)	y	y	1	y	n	150	black	dark	2.2	2.2	(B)C	C	1.24	0.67	0	7	0	Not selected		N	N	N	NT	NT	N	N	N	N	NT	NT	NT	NT	NT	PCR1*
Entandrophragma cylindricum	FPBQ537	Heartwood	JLE1	3	CTAB	y	y	1	y	n	300	black	NA	2.26	NA	NA	NA	NA	NA	NA	NA	NA	Not selected		NT	NT	NT	NT	NT	NT	NT	NT	NT	NT	NT	NT	NT	NT	NA
Entandrophragma cylindricum	FPBQ537	Heartwood	JLE13	2	CTAB	y	y	1	y	n	100	brown	dark	2.66	2.66	(B)C	C	1.23	0.64	0	11	0	Not selected		N	N	N	N	N	N	N	N	N	N	N	NT	NT	NT	PCR2
Entandrophragma cylindricum	FPBQ537	Sapwood	ECS	3	BoTAB, DTT (Lowe et al., 2015)	y	y	1	y	n	150	black	dark	4	4	(A)B	B	1.23	0.77	0	7	0	Not selected		N	N	N	NT	NT	N	N	N	N	NT	NT	NT	NT	NT	PCR1*
Entandrophragma cylindricum	FPBQ537	Sapwood	JLE17	6	CTAB	n	y	1	y	n	300	black	NA	6.1	NA	NA	NA	NA	NA	NA	NA	NA	Not selected		NT	NT	NT	NT	NT	NT	NT	NT	NT	NT	NT	NT	NT	NT	NA
Entandrophragma cylindricum	FPBQ537	Heartwood	537H	6	CTAB	n	y	14	n	y	50 per extraction (not pooled)	clear brown	clear	0.13	0.13	D	D	1.34	0.55	0	11	0	Not selected		N	N	N	N	N	N	N	N	N	N	N	NT	NT	NT	PCR3
Entandrophragma cylindricum	FPBQ537	Sapwood	537S	7	CTAB	n	y	8	n	y	50 per extraction (not pooled)	clear brown	clear	0.68	0.68	(A?)D	D	1.24	0.58	0	11	0	Not selected		N	N	N	N	N	N	N	N	N	N	N	NT	NT	NT	PCR5
Entandrophragma utile	ABPY935	Sapwood?	JLE32	5	CTAB	n	n	11	n	n	250	clear	NA	5.8	NA	NA	NA	NA	NA	NA	NA	NA	Not selected		NT	NT	NT	NT	NT	NT	NT	NT	NT	NT	NT	NT	NT	NT	NA
Khaya ivorensis	IMGH503	Heartwood	IMGH503A; IMGH503B	18	CTAB	n	n	up to 1	n	n	800; 800	black	dark	8.4; 8.5	8.4	(ABC?)D	D	2.36	2.13	0	7	0	Not selected		N	N	N	NT	NT	N	N	N	N	NT	NT	NT	NT	NT	PCR1*
Khaya ivorensis	IMGH503	Heartwood	JLE16	1	CTAB	y	y	1	y	n	50	brown	NA	5.3	NA	NA	NA	NA	NA	NA	NA	NA	Not selected		NT	NT	NT	NT	NT	NT	NT	NT	NT	NT	NT	NT	NT	NT	NA
Khaya ivorensis	FHEL563	Sapwood	JLE33	5	CTAB	n	n	11	n	n	250	clear	NA	1	NA	NA	NA	NA	NA	NA	NA	NA	Not selected		NT	NT	NT	NT	NT	NT	NT	NT	NT	NT	NT	NT	NT	NT	NA
Khaya senegalensis	CTCC962	Heartwood	CTCC962A; CTCC962B	18	CTAB	n	n	up to 1	n	n	800; 800	clear	clear	2.3; 2.5	2.3	B,C	B	0.9	0.26	0	7	0	Not selected		N	N	N	NT	NT	N	N	N	N	NT	NT	NT	NT	NT	PCR1*
Khaya senegalensis	NEMN471	Sapwood	KSS	3	BoTAB, DTT (Lowe et al., 2015)	y	y	1	y	n	150	clear	clear	15	15	A(B)	A	1.93	1.13	1	7	14.2857	Not selected		P	species (74); PX099161	P	NT	NT	P	P	P	P	NT	NT	NT	NT	NT	PCR1*
Khaya senegalensis	NEMN471	Sapwood	JLE8	2	CTAB	y	y	1	y	n	200	clear but cloudy	clear	13	13	B,C	C	1.5	0.59	2	11	18.1818	Not selected		N	N	P	species (22); PX099172	P	P	P	P	P	S	N	NT	NT	NT	PCR2
Khaya senegalensis	NEMN471	Heartwood	JLE14	2	CTAB	y	y	1	y	n	100	clear	NA	1.47	NA	NA	NA	NA	NA	NA	NA	NA	Not selected		NT	NT	NT	NT	NT	NT	NT	NT	NT	NT	NT	NT	NT	NT	NA
Khaya senegalensis	NEMN471	Heartwood	JLE28	6	CTAB	n	n	11	n	n	300	clear	NA	2.6	NA	NA	NA	NA	NA	NA	NA	NA	Not selected		NT	NT	NT	NT	NT	NT	NT	NT	NT	NT	NT	NT	NT	NT	NA
Khaya senegalensis	NEMN471	Heartwood	471H	10	CTAB	n	y	14	n	y	50 per extraction (not pooled)	clear	clear	0.48	0.48	C	C	0.83	0.19	10	14	71.4286	Selected		N	species (72); PX099162	P	species (35); PX099169	species (43); PX099175	genus (99); PX099181	genus (31); PX099188	CS	P	species (80); PX072501	genus (63); PX099215	genus (22); PX099197	species (34); PX099201	species (52); PX099211	PCR3, PCR5 (7241)
Khaya senegalensis	NEMN471	Sapwood	471S	10	CTAB	n	y	8	n	y	50 per extraction (not pooled)	clear	clear	2.33	2.33	(B)C	C	0.75	0.12	7	14	50	Selected		N	P	species (70); PX099166	N	species (84); PX099176	genus (99); PX099184	P	CS	P	species (80); PX072502	genus (92); PX099216	P	species (72); PX099200	species (49); PX099209 and PX099210	PCR4, PCR5 (7241)
Lovoa trichilioides	QZRW689	Sapwood	QZRW689A; QZRW689B	18	CTAB	n	n	up to 1	n	n	600; 600	both clear brown, A viscous	NA	23; 10	NA	NA	NA	NA	NA	NA	NA	NA	Not selected		NT	NT	NT	NT	NT	NT	NT	NT	NT	NT	NT	NT	NT	NT	NA
Lovoa trichilioides	QZRW689	Sapwood	JLE9	3	CTAB	y	y	1	y	n	300	clear brown	NA	12	NA	NA	NA	NA	NA	NA	NA	NA	Not selected		NT	NT	NT	NT	NT	NT	NT	NT	NT	NT	NT	NT	NT	NT	NA
Lovoa trichilioides	SUBQ641	Sapwood	JLE10	3	CTAB	y	y	1	y	n	300	clear	clear	18	18	(A)B	B	1.9	1.41	8	14	57.1429	Selected		N	other (47); PX099164	P	species (95); PX099171	species (99); PX099179	N	species (74); PX099187	N	species (100); PX099191	P	species (85); PX099217	species (74); too small to be submitted, sequence is: GTGGCATACGAAAATGGGTCAATCAACATTGGTCCACTACA (also available in online supplementary material)	P	species (88); PX099204 and PX099205	PCR2, PCR5 (7241)
Swietenia macrophylla	KXYH120	Sapwood	JLE31	6	CTAB	n	n	11	n	n	300	clear brown	NA	23	NA	NA	NA	NA	NA	NA	NA	NA	Not selected		NT	NT	NT	NT	NT	NT	NT	NT	NT	NT	NT	NT	NT	NT	NA
Swietenia macrophylla	TZER575	Heartwood	JLE34	7	CTAB	n	n	11	n	n	350	clear	NA	0.4	NA	NA	NA	NA	NA	NA	NA	NA	Not selected		NT	NT	NT	NT	NT	NT	NT	NT	NT	NT	NT	NT	NT	NT	NA
Swietenia macrophylla	TZER575	Sapwood	JLE19	11	CTAB	n	y	1	y	n	500	clear brown	NA	7.6	NA	NA	NA	NA	NA	NA	NA	NA	Not selected		NT	NT	NT	NT	NT	NT	NT	NT	NT	NT	NT	NT	NT	NT	NA
Swietenia macrophylla	YGPL521	Heartwood	JLE24ae; JLE24fr	18	CTAB	a-e y; f-r n	y	1	y	n	200; 500	clear	clear	0.28; 0.17	0.28	(C),D	D	1.62	0.37	2	11	18.1818	Not selected		N	S	S	N	P	N	P	N	P	P	N	NT	NT	NT	PCR2
Swietenia macrophylla	YGPL521	Heartwood	JLE37	6	CTAB	n	n	11	n	n	300	clear	NA	0.33	NA	NA	NA	NA	NA	NA	NA	NA	Not selected		NT	NT	NT	NT	NT	NT	NT	NT	NT	NT	NT	NT	NT	NT	NA
Swietenia macrophylla	YGPL521	Sapwood	JLE12	2	CTAB	y	y	1	y	n	200	clear	clear	16	16	(A)BC	B	2.27	0.79	7	14	50	Selected		N	N	P	N	genus (48); PX099178	species (31); PX099183	species (27); PX099189	CS	species (97); PX099190	P	N	genus (79); PX099198	species (39); PX099202	species (54); PX099212	PCR2, PCR5 (7241)
Swietenia macrophylla	YGPL521	Sapwood	JLE20	7	CTAB	n	y	1	y	n	300	clear	NA	18	NA	NA	NA	NA	NA	NA	NA	NA	Not selected		NT	NT	NT	NT	NT	NT	NT	NT	NT	NT	NT	NT	NT	NT	NA
Swietenia macrophylla	YGPL521	Heartwood	521H	10	CTAB	n	y	14	n	y	50 per extraction (not pooled)	clear	clear	1.56	1.56	(C),D	D	2.84	0.26	11	14	78.5714	Selected		N	species (87); PX099163	species (38); PX099167	species (20); PX099170	genus (48); PX099177	genus (20); PX099182	P	P	species (97); PX099192	genus (40); PX072500	genus (53); PX099214	species (94); PX099194	species (39); PX099199	species (42); PX099208	PCR3, PCR5 (7241)
Swietenia macrophylla	YGPL521	Sapwood	521S	8	CTAB	n	y	8	n	y	50 per extraction (not pooled)	clear	clear	0.1	0.1	NA	NA	2.16	0.21	0	11	0	Not selected		N	N	N	N	N	N	N	N	N	N	N	NT	NT	NT	PCR4
Unknown	ASV2	Heartwood, glued	JLE27	6	CTAB	n	n	11	n	n	300	clear	NA	0.3	NA	NA	NA	NA	NA	NA	NA	NA	Not selected		NT	NT	NT	NT	NT	NT	NT	NT	NT	NT	NT	NT	NT	NT	NA
Unknown	VWBO-1	Heartwood, glued	JLE30	6	CTAB	n	n	11	n	n	300	clear	NA	0.81	NA	NA	NA	NA	NA	NA	NA	NA	Not selected		NT	NT	NT	NT	NT	NT	NT	NT	NT	NT	NT	NT	NT	NT	NA
Unknown	VWBO-3	Heartwood, glued	JLE36	9	CTAB	n	n	11	n	n	450	clear	NA	1.54	NA	NA	NA	NA	NA	NA	NA	NA	Not selected		NT	NT	NT	NT	NT	NT	NT	NT	NT	NT	NT	NT	NT	NT	NA
Unknown	VWMO-1	Heartwood, glued	JLE35	9	CTAB	n	n	11	n	n	450	clear	NA	0.27	NA	NA	NA	NA	NA	NA	NA	NA	Not selected		NT	NT	NT	NT	NT	NT	NT	NT	NT	NT	NT	NT	NT	NT	NA
																							Number of sequences obtained across the selected DNA extracts		0	5	3	4	7	5	5	0	4	5	5	6	5	7
																							Number of identifications to species level across the selected DNA extracts		0	4	3	4	5	2	4	0	4	4	1	4	5	7
																							Rate of sequencing success across the selected DNA extracts		0	71.4286	42.8571	57.1429	100	71.4286	71.4286	0	57.1429	71.4286	71.4286	85.7143	71.4286	100
																							Rate of identifications to species level across the selected DNA extracts for which sequences were obtained		0	80	100	100	71.4286	40	80	0	100	80	20	66.6667	100	100
