# Supplementary material for: Leveraging target enrichment and genome skimming (Hyb‐Seq) of herbarium collections to unlock timber DNA barcoding
Source: Appl Plant Sci. 2026 Jun 12;14(3):e70063. doi: 10.1002/aps3.70063 (PMC13287967; doi:10.1002/aps3.70063)
Supplement: Supplementary file 7 — Appendix S7: Characteristics of the 12 new and two traditional DNA barcodes. [file APS3-14-e70063-s012.xlsx]

## Sheet: Appendix_S7
Bellot et al.—Applications in Plant Sciences 2026 14(3)—Data Supplement S7
DOI 10.1002/aps3.70063
Appendix S7. Characteristics of the 12 new and two traditional DNA barcodes.
Region	Primers (bold: newly designed)	Region characteristics	All genera	Entandrophragma	Khaya	Lovoa	Swietenia
g5816_r1	F: ATTCTATGCTGTCTTTTTCTGATTC	Median length (bp)	386	386	386	387	387
	R: AGTTGATAGTAACTTAAGTTGAC	Informative sites	99	45	2	0	10
		Average monophyly %	72.3092	91.8519	33.8889	100	68.4848
g5816_r2	F: TGTTGGCTTCTATGGATTCTGC	Median length (bp)	344	344	356	306	332
	R: CCAGCAATGAAATCAGTCCCTTG	Informative sites	108	50	7	0	7
		Average monophyly %	81.4162	100	48.7222	100	67.7656
g5816_r4	F: GCAACAAGTTCTACCATAGTCACC	Median length (bp)	324	324	328	328	315
	R: CACAAGACAAACCCGGTTCAC	Informative sites	65	32	2	0	8
		Average monophyly %	70.4433	89.418	25.1389	87.5	77.6557
g6420_r1	F: TGCTTATATGCTTCATAATCTAGCTC	Median length (bp)	288	291	288	291	287
	R: AGCACATTATGAGCAGGCATATC	Informative sites	61	29	6	11	5
		Average monophyly %	67.5498	85.5556	41.975	100	34.5238
g6420_r2	F: GAGGCTAGAGGACTTGATGC	Median length (bp)	333	333	333	333	333
	R: AGCTGAATAATTGAAGGGTCC	Informative sites	82	38	21	17	4
		Average monophyly %	80.0803	89.0476	65.0909	100	64.881
g6968_r1	F: CGGGACAGCAGGCTAATGAAG	Median length (bp)	397	397	397	389	391
	R: CCTCTGCTTTTGCCAGACCC	Informative sites	103	51	24	17	5
		Average monophyly %	69.9119	88.1481	47.451	100	32.5794
g6968_r2	F: CCTCGTGCTGCTGCTGC	Median length (bp)	393	393	393	392	390
	R: AAGCTGCCCCCTATTACAGG	Informative sites	139	92	25	19	11
		Average monophyly %	71.7325	80	46.9167	100	69.4444
g6968_r3a	F: GCAGGAGCATTGCAGGTAG	Median length (bp)	287	343	287	337	287
	R: GCGAAAAGAAAGCAGGCTCTG	Informative sites	145	91	15	23	6
		Average monophyly %	57.4415	62.0988	27.1667	100	65.5556
g6968_r3b	F: AGCCTGCTTTCTTTTCGCAAG	Median length (bp)	284	284	275	283	288
	R: GTGGTGGGAAAAAGCCTATCC	Informative sites	122	78	27	18	12
		Average monophyly %	54.4747	54.4533	29.4167	100	65.9524
g7241_r1	F: GTGGCATACGAAAATGGGTCA	Median length (bp)	164	163	164	163	164
	R: AACAATCCAAGCAAAGGAGGA	Informative sites	45	20	9	7	5
		Average monophyly %	67.8279	74.1799	26.7222	100	95.8333
g7241_r2	F: CTTGGATTGTTTTACTGCACTGTTG	Median length (bp)	290	296	290	280	291
	R: CCAGCTTTATAAAGTTCAGCACT	Informative sites	99	44	12	15	9
		Average monophyly %	87.1429	93.0556	70.5	100	88.5714
g7241_r3	F: CGGAGCTTATATGGTTGTCCCT	Median length (bp)	387	388	245	387	389
	R: GGGCGTGTAAACAAAGTAGCAAG	Informative sites	108	49	8	14	12
		Average monophyly %	83.065	90.9877	55.8693	100	93.3333
ITS_101-2	F (101): ACGAATTCATGGTCCGGTGAAGTGTTCG	Median length (bp)	425	325	431	377	332
	R (2): GCTGCGTTCTTCATCGATGC	Informative sites	136	76	22	42	15
		Average monophyly %	76.6082	94.4444	40.2778	100	68.0556
trnLF_ef	F (trnLe): GGTTCAAGTCCCTCTATCCC	Median length (bp)	368	368	368	368	368
	R (trnFf): ATTTGAACTGGTGACACGAG	Informative sites	17	5	3	3	0
		Average monophyly %	42.6424	48.254	26.75	100	14.0568
Note: F: forward primer; R: reverse primer; median length: median lengths of the region in the reference alignments created from the target capture sequencing data; informative sites: number of phylogenetically informative sites in the reference alignments. Average monophyly %: percentage of individuals clustering in the largest clade recovered for a given species, averaged across all species. Fo…
